# Supplementary material for: Genomic epidemiology and heterogeneity of Providencia and their blaNDM-1-carrying plasmids
Source: Emerg Microbes Infect. 2023 Nov 8;12(2):2275596. doi: 10.1080/22221751.2023.2275596 (PMC10796120; doi:10.1080/22221751.2023.2275596)
Supplement: 4_Table_S1_20230924 [file TEMI_A_2275596_SM5709.xlsx]

## Sheet: result
Table S1. Information of our 257 Chinese Providencia isolates
Strian ID	Strian Name	Year	Hospital	Province	Region	Genospecies	Carbapenemase	Carbapenemase-encoding Plasmid		Fully Sequenced Carbapenemase-encoding Plasmid			Minimum inhibitory concentration (mg/L)/susceptible profile																				Carb NP test
													β－lactams													Aminoglycoside			Quinolone		Furane	Sulfanilamides
								Sequence	Inc Group/Chromosome	Name	Accession Number	Reference	Ampicillin	Ampicillin/Sulbactam	Piperacillin	Piperacillin/Tazobartan	Cefazolin	Cefuroxime	Cefuroxime Axetil	Cefotetan	Ceftriaxone	Ceftazidime	Cefepime	Aztreonam	Meropenem	Amikacin	Gentamicin	Nebcin	Ciprofloxacin	Levofloxacin	Furadantin	Trimethoprim/Sulfamethoxazole	Carb NP test
PROV001	T211RE		H28	Shandong	East China	C01.S02	NDM-1	Complete	IncC	pT211RE-NDM	CP096373	This study	>=32/R	>=32/R	>=128/R	>=128/R	>=64/R	>=64/R	>=64/R	>=64/R	>=64/R	>=64/R	>=64/R	>=64/R	>=16/R	>=64/R	>=16*/R	>=16/R	>=4/R	>=8/R	256/R	<=20/S	Carb B
PROV002	2055	2013	H8	Lanzhou	Westnorth China	C01.S05	IMP-4, NDM-1	Complete	IncW	p2055-IMP	CP096371	Pervious study [2]	>=32/R	>=32/R	>=128/R	>=128/R	>=64/R	>=64/R	>=64/R	>=64/R	>=64/R	>=64/R	>=64/R	>=64/R	>=16/R	>=64/R	2/S	8/I	>=4/R	>=8/R	256/R	>=320/R	Carb B
PROV003	3427	2014	H8	Lanzhou	Westnorth China	C01.S05	IMP-4	Complete	IncW	p3427-IMP	CP096369	This study	>=32/R	16/I	>=128/R	<=4/S	>=64/R	>=64/R	>=64/R	<=4/S	>=64/R	32/R	32/R	>=64/R	<=0.25/S	>=64/R	<=1/S	<=1*/S	>=4/R	>=8/R	128/R	>=320/R	Carb B
PROV004	1701011	2017	H11	Gansu	Westnorth China	C01.S01	NDM-1	Complete	IncpPROV114-NR	c1701011-NDM	CP042859	This study	>=32/R	>=32/R	64/I	64/I	>=64/R	>=64/R	>=64/R	32/I	>=64/R	>=64/R	8/I	<=1/S	>=16/R	<=2/S	>=16*/R	8/I	>=4/R	>=8/R	128/R	>=320/R	Carb B
PROV006	QD51	2014	H29	Shandong	East China	C01.S02	NDM-1	Complete	IncC	pQD51-NDM	CP096367	This study	>=32/R	>=32/R	>=128/R	>=128/R	>=64/R	>=64/R	>=64/R	>=64/R	>=64/R	>=64/R	>=64/R	16/R	>=16/R	<=2/S	<=1/S	8/I	2/I	1/S	256/R	<=20/S	Carb B
PROV007	3443	2016	H5	Beijing	North China	C01.S02	NDM-1	Complete	IncC	pHJ3443-NDM	CP096364	This study	>=32/R	>=32/R	32/I	64/I	>=64/R	>=64/R	>=64/R	>=64/R	>=64/R	32/R	32/R	<=1/S	>=16/R	16/S	8/I	>=16/R	>=4/R	>=8/R	>=512/R	>=320/R	Carb B
PROV008	3571	2016	H5	Beijing	North China	C01.S02	NDM-1	Complete	IncC	pHJ3571-NDM	CP096362	This study	>=32/R	>=32/R	32/I	64/I	>=64/R	>=64/R	>=64/R	>=64/R	>=64/R	32/R	>=64/R	<=1/S	>=16/R	16/S	8/I	>=16/R	>=4/R	>=8/R	256/R	>=320/R	Carb B
PROV009	161103041	2016	H33	Zhejiang	East China	C01.S02		Draft					>=32/R	>=32/R	>=128/R	<=4/S	>=64/R	>=64/R	>=64/R	<=4/S	<=1/S	32/R	8/I	<=1/S	<=0.25/S	<=2/S	<=1/S	<=1/S	>=4/R	>=8/R	256/R	>=320/R	N
PROV010	5065	2013	H8	Lanzhou	Westnorth China	C01.S05		Draft					16/*R	16/I	<=4/S	8/S	16/R	8/S	8/I	<=4/S	<=1/S	<=1/S	<=1/S	<=1/S	<=0.25/S	>=64/R	<=1/S	<=1*/S	>=4/R	>=8/R	128/R	>=320/R	N
PROV011	6312	2015	H8	Lanzhou	Westnorth China	C01.S05		Draft					>=32/R	>=32/R	>=128/R	8/S	>=64/R	>=64/R	>=64/R	<=4/S	>=64/R	32/R	32/R	>=64/R	<=0.5/S	32/I	<=1/S	<=1*/S	>=4/R	>=8/R	128/R	>=320/R	N
PROV012	1701091	2017	H34	Zhejiang	East China	C01.S01	NDM-1	Complete	Chromosome	c1701091-NDM	CP042860	Pervious study [l]	>=32/R	>=32/R	64/I	64/I	>=64/R	>=64/R	>=64/R	32/I	>=64/R	32/R	8/I	<=1/S	>=16/R	16/S	8/I	8/I	<=0.25/S	<=0.25/S	128/R	>=320/R	Carb B
PROV013	1701003	2017	H11	Gansu	Westnorth China	C02.S01		Complete			CP059346	Pervious study [2]	>=32/R	>=32/R	8/S	<=4/S	>=64/R	32/R	32/R	<=4/S	>=64/R	8/R	4/I	2/S	<=0.25/S	<=2/S	8/I	8/I	>=4/R	>=8/R	128/R	>=320/R	N
PROV015	1701010	2017	H10	Gansu	Westnorth China	C01.S02		Draft					>=32/R	>=32/R	16/S	<=4/S	>=64/R	32/R	32/R	<=4/S	>=64/R	2/I	<=1/S	4/S	<=0.25/S	<=2/S	>=16*/R	>=16/R	>=4/R	>=8/R	256/R	>=320/R	N
PROV016	1701012	2017	H10	Gansu	Westnorth China	C01.S02		Draft					>=32/R	>=32/R	16/S	<=4/S	>=64/R	32/R	32/R	<=4/S	>=64/R	<=1/S	<=1/S	2/S	<=0.25/S	<=2/S	>=16*/R	9/I	>=4/R	>=8/R	128/R	>=320/R	N
PROV017	ZG2016M4-1	2017	H30	Sichuan	WestSorth China	C01.S04		Draft					>=32/R	>=32/R	<=4/S	<=4/S	>=64/R	<=1/S	<=1/S	<=4/S	<=1/S	<=1/S	<=1/S	<=1/S	<=0.25/S	<=2/S	8/I	8/I	2/I	4/I	128/R	>=320/R	N
PROV018	ZG2016M7-1	2017	H30	Sichuan	WestSorth China	C01.S02		Draft					>=32/R	>=32/R	16/S	<=4/S	>=64/R	32/R	32/R	<=4/S	>=64/R	<=1/S	<=1/S	2/S	<=0.25/S	<=2/S	4/S	2/S	<=0.25/S	1/S	128/R	>=320/R	N
PROV019	ZG2016M7-2	2017	H30	Sichuan	WestSorth China	C01.S04		Draft					>=32/R	>=32/R	8/S	<=4/S	>=64/R	32/R	32/R	<=4/S	>=64/R	8/R	4/I	4/S	<=0.25/S	<=2/S	8/I	4/S	2/I	4/I	256/R	>=320/R	N
PROV020	ZG2016M14-5	2017	H30	Sichuan	WestSorth China	C01.S04		Draft					>=32/R	<=2/S	<=4/S	<=4/S	>=64/R	<=1/S	<=1/S	<=4/S	<=1/S	<=1/S	<=1/S	<=1/S	<=0.25/S	<=2/S	<=1/S	<=1/S	<=0.25/S	1/S	256/R	>=320/R	N
PROV021	ZG2016M37-1	2017	H30	Sichuan	WestSorth China	C01.S02		Draft					>=32/R	>=32/R	8/S	<=4/S	>=64/R	32/R	32/R	<=4/S	32/R	2/I	<=1/S	4/S	<=0.25/S	8/S	>=16*/R	>=16/R	>=4/R	>=8/R	256/R	>=320/R	N
PROV022	ZG2016M37-2	2017	H30	Sichuan	WestSorth China	C01.S02		Draft					>=32/R	>=32/R	8/S	<=4/S	>=64/R	16/I	16/*R	<=4/S	>=64/R	<=1/S	<=1/S	2/S	<=0.25/S	<=2/S	4/S	2/S	<=0.25/S	1/S	128/R	>=320/R	N
PROV023	ZG2016M39-3	2017	H30	Sichuan	WestSorth China	C02.S03		Complete			CP059348	Pervious study [2]	>=32/R	16/I	32/I	<=4/S	>=64/R	32/R	32/R	<=4/S	<=1/S	<=1/S	<=1/S	<=1/S	<=0.25/S	>=64/R	>=16*/R	>=16/R	>=4/R	>=8/R	128/R	>=320/R	N
PROV024	ZG2016M48-2	2017	H30	Sichuan	WestSorth China	C01.S05		Draft					>=32/R	>=32/R	<=4/S	<=4/S	<=4/*R	<=1/S	<=1/S	<=4/S	<=1/S	<=1/S	<=1/S	<=1/S	<=0.25/S	<=2/S	>=16*/R	8/I	<=0.25/S	1/S	128/R	>=320/R	N
PROV025	ZG2016M71-2	2017	H30	Sichuan	WestSorth China	C01.S04		Draft					>=32/R	>=32/R	>=128/R	>=128/R	>=64/R	>=64/R	>=64/R	32/R	>=64/R	>=64/R	>=64/R	>=64/R	0.5/S	<=2/S	<=1/S	<=1/S	>=4/R	>=8/R	128/R	>=320/R	N
PROV026	ZG2016M75-3	2017	H30	Sichuan	WestSorth China	C01.S02		Draft					>=32/R	>=32/R	<=4/S	<=4/S	8/R	<=1/S	<=1/S	<=4/S	<=1/S	<=1/S	<=1/S	<=1/S	<=0.25/S	<=2/S	8/I	8/I	2/I	4/I	256/R	>=320/R	N
PROV029	ZG2016M85-1	2017	H30	Sichuan	WestSorth China	C01.S02		Draft					>=32/R	>=32/R	8/S	<=4/S	>=64/R	8/S	8/*R	<=4/S	2/S	<=1/S	<=1/S	<=1/S	<=0.25/S	<=2/S	4/S	4/S	>=4/R	>=8/R	128/R	>=320/R	N
PROV030	ZG2016M85-2	2017	H30	Sichuan	WestSorth China	C01.S02		Draft					>=32/R	>=32/R	<=4/S	<=4/S	>=64/R	<=1/S	<=1/S	<=4/S	<=1/S	<=1/S	<=1/S	<=1/S	<=0.25/S	<=2/S	8/I	8/I	2/I	4/I	256/R	>=320/R	N
PROV031	ZG2016M87-1	2017	H30	Sichuan	WestSorth China	C01.S02		Draft					>=32/R	>=32/R	<=4/S	<=4/S	>=64/R	<=1/S	<=1/S	<=4/S	<=1/S	<=1/S	<=1/S	<=1/S	<=0.25/S	<=2/S	4/S	4/S	0.5/S	1/S	128/R	>=320/R	N
PROV032	ZG2016M87-4	2017	H30	Sichuan	WestSorth China	C01.S03		Draft					>=32/R	>=32/R	<=4/S	16/S	>=64/R	32/R	32/R	8/S	32/R	2/I	32/R	>=64/R	0.5/S	4/S	>=16*/R	8/I	0.5/S	1/S	256/R	>=320/R	N
PROV033	ZG2016M87-6	2017	H30	Sichuan	WestSorth China	C02.S01		Draft					<=2/*R	<=2/S	<=4/S	<=4/S	<=4/*R	<=1/S	<=1/S	<=4/S	<=1/S	<=1/S	<=1/S	<=1/S	<=0.25/S	<=2/S	<=1/S	<=1/S	<=0.25/S	0.5/S	64/*R	<=20/S	N
PROV035	ZG2017MC15-1	2017	H30	Sichuan	WestSorth China	C01.S01		Draft					>=32/R	>=32/R	<=4/S	<=4/S	>=64/R	8/S	8/I	<=4/S	<=1/S	<=1/S	<=1/S	<=1/S	<=0.25/S	<=2/S	<=1/S	<=1/S	<=0.25/S	<=0.25/S	<=16*/*R	<=20/S	N
PROV036	ZG2017MG24-2	2017	H30	Sichuan	WestSorth China	C01.S01		Draft					>=32/R	>=32/R	16/S	>=128/R	>=64/R	>=64/R	>=64/R	<=4/S	16/R	<=1/S	8/I	>=64/R	2/I	8/S	4/S	2/S	2/I	1/S	128/R	>=320/R	N
PROV037	HB201184	2017	H17	Hebei	North China	C01.S02		Draft					>=32/R	>=32/R	32/I	<=4/S	>=64/R	>=64/R	>=64/R	<=4/S	<=1/S	<=1/S	<=1/S	<=1/S	<=0.25/S	<=2/S	8/I	8/I	>=4/R	>=8/R	256/R	>=320/R	N
PROV038	ZP2016MH32-2	2017	H27	Shandong	East China	C01.S01		Draft					>=32/R	>=32/R	<=4/S	<=4/S	>=64/R	2/S	2/S	<=4/S	<=1/S	<=1/S	<=1/S	<=1/S	<=0.25/S	<=2/S	<=1/S	<=1/S	<=0.25/S	1/S	256/R	<=20/S	N
PROV039	ZP2016MH62-1	2017	H27	Shandong	East China	C01.S05		Draft					<=2/*R	<=2/S	<=4/S	<=4/S	<=4/*R	<=1/S	<=1/S	<=4/S	<=1/S	<=1/S	<=1/S	<=1/S	<=0.25/S	<=2/S	2/S	<=1/S	>=4/R	>=8/R	128/R	<=20/S	N
PROV040	15006185	2015	H8	Lanzhou	Westnorth China	C01.S02		Draft					>=32/R	>=32/R	64/I	<=4/S	>=64/R	>=64/R	>=64/R	<=4/S	<=1/S	>=64/R	<=1/S	<=1/S	<=0.25/S	>=64/R	>=16*/R	>=16/R	1/S	1/S	256/R	>=320/R	N
PROV041	7584	2014	H5	Beijing	North China	C01.S02		Draft					>=32/R	>=32/R	<=4/S	<=4/S	>=64/R	32/R	32/R	<=4/S	>=64/R	>=64/R	32/R	16/R	<=0.25/S	<=2/S	4/S	8/I	>=4/R	>=8/R	>=512/R	>=320/R	N
PROV042	7975	2014	H5	Beijing	North China	C01.S02		Draft					>=32/R	>=32/R	16/S	>=128/R	>=64/R	>=64/R	>=64/R	<=4/S	>=64/R	>=64/R	>=64/R	32/R	<=0.25/S	8/S	4/S	8/I	>=4/R	>=8/R	>=512/R	>=320/R	N
PROV043	12646	2014	H5	Beijing	North China	C01.S02		Draft					>=32/R	>=32/R	32/I	16/S	>=64/R	>=64/R	>=64/R	<=4/S	>=64/R	>=64/R	>=64/R	32/R	<=0.25/S	>=64/R	4/S	8/I	>=4/R	>=8/R	>=512/R	>=320/R	N
PROV044	13496	2014	H5	Beijing	North China	C01.S02		Draft					>=32/R	>=32/R	32/I	8/S	>=64/R	>=64/R	>=64/R	<=4/S	>=64/R	8/R	4/I	2/S	<=0.25/S	>=64/R	>=16*/R	>=16/R	>=4/R	>=8/R	256/R	>=320/R	N
PROV046	16219	2014	H5	Beijing	North China	C01.S02		Draft					>=32/R	>=32/R	32/I	8/S	>=64/R	>=64/R	>=64/R	<=4/S	>=64/R	8/R	4/I	2/S	<=0.25/S	>=64/R	>=16*/R	>=16/R	>=4/R	>=8/R	256/R	>=320/R	N
PROV047	16485	2014	H5	Beijing	North China	C01.S02		Draft					>=32/R	>=32/R	32/I	8/S	>=64/R	>=64/R	>=64/R	<=4/S	>=64/R	8/R	4/I	2/S	<=0.25/S	>=64/R	>=16*/R	>=16/R	>=4/R	>=8/R	256/R	>=320/R	N
PROV048	17178	2014	H5	Beijing	North China	C01.S02	NDM-1	Complete	IncpPROV114-NR	p17178-NDM	CP096360	This study	>=32/R	>=32/R	32/I	16/S	>=64/R	>=64/R	>=64/R	8/S	>=64/R	8/R	4/I	<=1/S	>=16/R	<=2/S	<=1/S	<=1/S	>=4/R	4/I	256/R	<=20/S	Carb B
PROV049	19456	2014	H5	Beijing	North China	C01.S02		Draft					>=32/R	>=32/R	32/I	<=4/S	>=64/R	<=1/S	<=1/S	<=4/S	<=1/S	<=1/S	<=1/S	<=1/S	<=0.25/S	>=64/R	>=16*/R	>=16/R	>=4/R	4/I	256/R	>=320/R	N
PROV050	3509	2015	H5	Beijing	North China	C01.S02	NDM-1	Complete	IncpPROV114-NR	pHJ3509-NDM	CP096357	This study	>=32/R	>=32/R	32/I	16/S	>=64/R	>=64/R	>=64/R	8/S	>=64/R	8/R	4/I	<=1/S	>=64/R	<=2/S	<=1/S	<=1/S	>=4/R	4/I	>=512/R	<=20/S	Carb B
PROV051	6187	2015	H5	Beijing	North China	C01.S02		Draft					>=32/R	>=32/R	32/I	8/S	>=64/R	<=1/S	<=1/S	<=4/S	<=1/S	<=1/S	<=1/S	<=1/S	<=0.25/S	>=64/R	>=16*/R	>=16/R	>=4/R	>=8/R	256/R	>=320/R	N
PROV052	14669	2015	H5	Beijing	North China	C01.S02		Draft					>=32/R	>=32/R	<=4/S	<=4/S	>=64/R	>=64/R	>=64/R	<=4/S	>=64/R	8/R	4/I	2/S	<=0.25/S	<=2/S	4/S	8/I	>=4/R	>=8/R	256/R	>=320/R	N
PROV053	2851	2016	H5	Beijing	North China	C01.S02		Draft					>=32/R	>=32/R	<=4/S	<=4/S	>=64/R	>=64/R	>=64/R	<=4/S	>=64/R	8/R	4/I	2/S	<=0.25/S	4/S	8/I	8/I	>=4/R	>=8/R	>=512/R	>=320/R	N
PROV054	5976	2016	H5	Beijing	North China	C01.S02		Draft					>=32/R	>=32/R	<=4/S	<=4/S	>=64/R	>=64/R	>=64/R	<=4/S	>=64/R	8/R	4/I	2/S	<=0.25/S	4/S	8/I	8/I	>=4/R	>=8/R	256/R	>=320/R	N
PROV055	8487	2016	H5	Beijing	North China	C01.S02		Draft					>=32/R	>=32/R	<=4/S	<=4/S	>=64/R	32/R	32/R	<=4/S	4/S	<=1/S	<=1/S	<=1/S	<=0.25/S	<=2/S	<=1/S	<=1/S	>=4/R	>=8/R	256/R	<=20/S	N
PROV056	9426	2016	H5	Beijing	North China	C01.S02		Draft					>=32/R	>=32/R	<=4/S	<=4/S	>=64/R	32/R	32/R	<=4/S	4/S	<=1/S	<=1/S	<=1/S	<=0.25/S	<=2/S	<=1/S	<=1/S	>=4/R	>=8/R	256/R	<=20/S	N
PROV057	10393	2016	H5	Beijing	North China	C01.S02		Draft					>=32/R	>=32/R	<=4/S	<=4/S	>=64/R	32/R	32/R	<=4/S	4/S	<=1/S	<=1/S	<=1/S	<=0.25/S	<=2/S	<=1/S	<=1/S	>=4/R	>=8/R	256/R	<=20/S	N
PROV058	12009	2016	H5	Beijing	North China	C01.S02		Draft					>=32/R	>=32/R	<=4/S	<=4/S	>=64/R	>=64/R	>=64/R	<=4/S	>=64/R	8/R	4/I	2/S	<=0.25/S	4/S	8/I	8/I	>=4/R	>=8/R	256/R	>=320/R	N
PROV059	15453	2016	H5	Beijing	North China	C01.S02		Draft					>=32/R	>=32/R	32/I	<=4/S	>=64/R	>=64/R	>=64/R	<=4/S	>=64/R	8/R	4/I	2/S	<=0.25/S	4/S	>=16*/R	>=16/R	>=4/R	>=8/R	256/R	>=320/R	N
PROV060	16680	2016	H5	Beijing	North China	C01.S02		Draft					>=32/R	>=32/R	<=4/S	<=4/S	>=64/R	32/R	32/R	<=4/S	4/S	2/I	<=1/S	<=1/S	<=0.25/S	<=2/S	<=1/S	<=1/S	<=0.25/S	<=0.25/S	256/R	>=320/R	N
PROV061	1709051003	2017	H22	Henan	Central China	C01.S02	NDM-1	Complete	Chromosome	c51003-NDM	CP042861	Pervious study[l]	>=32/R	>=32/R	>=128/R	>=128/R	>=64/R	>=64/R	>=64/R	>=64/R	>=64/R	>=64/R	>=64/R	16/R	>=16/R	>=64/R	>=16*/R	>=16/R	>=4/R	>=8/R	256/R	>=320/R	Carb B
PROV063	1606_16W011	2016	H4	Beijing	North China	C01.S01		Draft					>=32/R	>=32/R	>=128/R	>=128/R	32*/R	>=64/R	>=64/R	32/I	>=64/R	>=64/R	>=64/R	>=64/R	2/I	4/S	<=1/S	<=1/S	1/S	1/S	>=512/R	<=20/S	N
PROV064	1607_01W018	2016	H4	Beijing	North China	C05.S02		Draft					>=32/R	>=32/R	<=4/S	<=4/S	>=64/R	16/I	16/I	<=4/S	<=1/S	<=1/S	<=1/S	<=1/S	<=0.25/S	<=2/S	<=1/S	<=1/S	<=0.25/S	<=0.25/S	128/R	<=20/S	N
PROV065	1608_23W005	2016	H4	Beijing	North China	C01.S01		Draft					>=32/R	>=32/R	<=4/S	<=4/S	>=64/R	4/S	4/S	<=4/S	<=1/S	<=1/S	<=1/S	<=1/S	<=0.25/S	<=2/S	<=1/S	<=1/S	>=4/R	>=8/R	>=512/R	<=20/S	N
PROV066	1704_29W002	2017	H4	Beijing	North China	C01.S02		Draft					>=32/R	>=32/R	32/I	8/S	>=64/R	>=64/R	>=64/R	<=4/S	>=64/R	8/R	4/I	2/S	<=0.25/S	<=2/S	>=16*/R	2/S	>=4/R	>=8/R	256/R	>=320/R	N
PROV067	1706_15W013	2017	H4	Beijing	North China	C01.S01		Draft					>=32/R	>=32/R	<=4/S	<=4/S	>=64/R	>=64/R	>=64/R	<=4/S	<=1/S	<=1/S	<=1/S	<=1/S	<=0.25/S	<=2/S	<=1/S	<=1/S	>=4/R	>=8/R	>=512/R	<=20/S	N
PROV068	1708_22W009	2017	H4	Beijing	North China	C01.S01		Draft					>=32/R	>=32/R	>=128/R	>=128/R	>=64/R	>=64/R	>=64/R	<=4/S	32/R	32/R	32/R	32/R	<=0.25/S	<=2/S	<=1/S	<=1/S	>=4/R	>=8/R	>=512/R	<=20/S	N
PROV069	DL41660	2017	H25	Liaoning	North China	C01.S02		Draft					>=32/R	>=32/R	32/I	<=4/S	>=64/R	8/S	8/*R	<=4/S	8/I	<=1/S	<=1/S	2/S	<=0.25/S	<=2/S	8/I	8/I	>=4/R	>=8/R	256/R	<=20/S	N
PROV071	170818044	2017	H26	Jiangsu	East China	C01.S02		Draft					>=32/R	>=32/R	64/I	<=4/S	>=64/R	>=64/R	>=64/R	<=4/S	<=1/S	2/I	<=1/S	<=1/S	<=0.25/S	8/S	8/I	>=16/R	>=4/R	>=8/R	>=512/R	>=320/R	N
PROV073	7691	2017	H9	Gansu	Westnorth China	C01.S02	NDM-1	Complete	IncpPrY2001	pQY7691-NDM	CP096353	This study	>=32/R	>=32/R	>=128/R	>=128/R	>=64/R	>=64/R	>=64/R	>=64/R	>=64/R	>=64/R	>=64/R	>=64/R	>=16/R	16/S	>=16*/R	4/S	>=4/R	>=8/R	256/R	>=320/R	Carb B
PROV074	5810	2017	H9	Gansu	Westnorth China	C01.S02	NDM-1	Complete	IncpPrY2001	pQY5810-NDM	CP096348	This study	>=32/R	>=32/R	>=128/R	>=128/R	>=64/R	>=64/R	>=64/R	>=64/R	>=64/R	>=64/R	>=64/R	2/S	>=16/R	>=64/R	>=16*/R	8/I	>=4/R	>=8/R	256/R	>=320/R	Carb B
PROV075	2016010219	2016	H21	Henan	Central China	C01.S02		Draft					>=32/R	>=32/R	<=4/S	<=4/S	>=64/R	8/S	8/*R	<=4/S	<=1/S	2/I	<=1/S	<=1/S	<=0.25/S	<=2/S	<=1/S	<=1/S	<=0.25/S	<=0.25/S	256/R	<=20/S	N
PROV076	2152214	2014	H14	Guangdong	Sorth China	C01.S04		Draft					>=32/R	>=32/R	<=4/S	<=4/S	>=64/R	16/I	16/*R	<=4/S	32/R	2/I	<=1/S	<=1/S	<=0.25/S	<=2/S	4/S	<=1/S	>=4/R	>=8/R	256/R	>=320/R	N
PROV077	2036463	2014	H14	Guangdong	Sorth China	C01.S01		Draft					>=32/R	>=32/R	16/S	<=4/S	>=64/R	32/R	32/R	<=4/S	>=64/R	>=64/R	<=1/S	4/S	<=0.25/S	<=2/S	>=16*/R	8/I	>=4/R	>=8/R	256/R	<=20/S	N
PROV079	2399512	2015	H14	Guangdong	Sorth China	C01.S01		Draft					>=32/R	>=32/R	<=4/S	<=4/S	>=64/R	4/S	4/S	<=4/S	<=1/S	<=1/S	<=1/S	<=1/S	<=0.25/S	<=2/S	<=1/S	<=1/S	0.25/S	1/S	<=16*/*R	>=320/R	N
PROV080	2057596	2014	H14	Guangdong	Sorth China	C05.S02		Complete			CP096346	This study	>=32/R	>=32/R	16/S	<=4/S	>=64/R	>=64/R	>=64/R	<=4/S	<=1/S	>=64/R	<=1/S	<=1/S	<=0.25/S	>=64/R	>=16*/R	>=16/R	<=0.25/S	1/S	128/R	<=20/S	N
PROV081	6614	2017	H9	Gansu	Westnorth China	C01.S02	NDM-1	Complete	IncpPrY2001	pQY6614-NDM	CP096342	This study	>=32/R	>=32/R	>=128/R	>=128/R	>=64/R	>=64/R	>=64/R	>=64/R	>=64/R	>=64/R	>=64/R	8/I	>=16/R	16/S	>=16*/R	4/S	>=4/R	>=8/R	>=512/R	>=320/R	Carb B
PROV082	7224	2017	H9	Gansu	Westnorth China	C01.S02	NDM-1	Complete	IncpPrY2001	pGS7224-NDM	CP096337	This study	>=32/R	>=32/R	>=128/R	>=128/R	>=64/R	>=64/R	>=64/R	>=64/R	>=64/R	>=64/R	>=64/R	>=64/R	>=16/R	32/I	>=16*/R	4/S	>=4/R	>=8/R	>=512/R	>=320/R	Carb B
PROV083	1090	2016	H5	Beijing	North China	C01.S02	NDM-1	Complete	IncC	pHJ1090-NDM	CP096335	This study	>=32/R	>=32/R	16/S	32/I	>=64/R	>=64/R	>=64/R	>=64/R	>=64/R	32/R	32/R	<=1/S	>=16/R	16/S	8/I	>=16/R	>=4/R	4/I	>=512/R	>=320/R	Carb B
PROV084	2192	2016	H5	Beijing	North China	C01.S02	NDM-1	Complete	IncC	pHJ2192-NDM	CP096332	This study	>=32/R	>=32/R	16/S	16/S	>=64/R	>=64/R	>=64/R	>=64/R	>=64/R	8/R	8/I	<=1/S	>=16/R	8/S	8/I	>=16/R	>=4/R	4/I	256/R	>=320/R	Carb B
PROV085	2000381	2014	H14	Guangdong	Sorth China	C05.S02		Draft					>=32/R	>=32/R	<=4/S	<=4/S	>=64/R	>=64/R	>=64/R	<=4/S	<=1/S	<=1/S	<=1/S	<=1/S	<=0.25/S	<=2/S	<=1/S	<=1/S	<=0.25/S	1/S	64/I	<=20/S	N
PROV086	2132238	2016	H14	Guangdong	Sorth China	C05.S02		Draft					>=32/R	>=32/R	<=4/S	<=4/S	>=64/R	32/R	32/R	<=4/S	<=1/S	<=1/S	<=1/S	<=1/S	0.5/S	<=2/S	2/S	2/S	<=0.25/S	1/S	64/I	<=20/S	N
PROV087	2353217	2016	H12	Guangdong	Sorth China	C01.S04		Draft					>=32/R	>=32/R	>=128/R	>=128/R	>=64/R	>=64/R	>=64/R	8/S	>=64/R	>=64/R	>=64/R	32/R	<=0.25/S	<=2/S	2/S	2/S	>=4/R	>=8/R	64/*R	>=320/R	N
PROV088	2089413	2015	H12	Guangdong	Sorth China	C05.S02		Draft					>=32/R	>=32/R	<=4/S	<=4/S	>=64/R	>=64/R	>=64/R	<=4/S	<=1/S	<=1/S	<=1/S	<=1/S	<=0.25/S	<=2/S	2/S	2/S	<=0.25/S	<=0.25/S	128/R	<=20/S	N
PROV089	2501635	2016	H12	Guangdong	Sorth China	C05.S02		Draft					>=32/R	>=32/R	<=4/S	<=4/S	>=64/R	2/S	2/S	<=4/S	<=1/S	<=1/S	<=1/S	<=1/S	<=0.25/S	<=2/S	<=1/S	<=1/S	>=4/R	>=8/R	>=512/R	<=20/S	N
PROV090	A1918	—	H0	Beijing	North China	C01.S02		Draft					>=32/R	>=32/R	>=128/R	<=4/S	>=64/R	>=64/R	>=64/R	<=4/S	<=1/S	8/R	<=1/S	<=1/S	<=0.25/S	<=2/S	<=1/S	<=1/S	>=4/R	>=8/R	256/R	40/S	N
PROV091	A3855	—	H0	Beijing	North China	C01.S01		Draft					>=32/R	8/S	<=4/S	<=4/S	>=64/R	4/S	4/S	<=4/S	<=1/S	<=1/S	<=1/S	<=1/S	<=0.25/S	<=2/S	<=1/S	<=1/S	>=4/R	>=8/R	256/R	>=320/R	N
PROV092	2010-116	—	H1	Beijing	North China	C01.S02		Draft					>=32/R	>=32/R	<=4/S	<=4/S	>=64/R	4/S	4/S	<=4/S	<=1/S	<=1/S	<=1/S	<=1/S	<=0.25/S	<=2/S	<=1/S	<=1/S	0.5/S	1/S	256/R	<=20/S	N
PROV093	2010-421	—	H36	Beijing	North China	C01.S01		Draft					>=32/R	>=32/R	<=4/S	<=4/S	>=64/R	8/S	8/*R	<=4/S	<=1/S	2/I	<=1/S	<=1/S	<=0.25/S	<=2/S	<=1/S	<=1/S	>=4/R	>=8/R	256/R	>=320/R	N
PROV094	2011-122	—	H1	Beijing	North China	C01.S01		Draft					>=32/R	>=32/R	<=4/S	<=4/S	>=64/R	8/S	8/I	<=4/S	<=1/S	<=1/S	<=1/S	8/I	<=0.25/S	<=2/S	<=1/S	<=1/S	>=4/R	>=8/R	>=512/R	<=20/S	N
PROV095	2011-123	—	H1	Beijing	North China	C01.S01		Draft					>=32/R	>=32/R	<=4/S	<=4/S	>=64/R	32/R	32/R	16/S	8/I	2/I	<=1/S	2/S	<=0.25*/S	<=2/S	<=1/S	<=1/S	>=4/R	>=8/R	256/R	<=20/S	N
PROV096	2011-124	—	H1	Beijing	North China	C01.S01		Draft					>=32/R	>=32/R	<=4/S	<=4/S	>=64/R	>=64/R	>=64/R	<=4/S	<=1/S	<=1/S	<=1/S	<=1/S	<=0.25/S	<=2/S	<=1/S	<=1/S	>=4/R	>=8/R	>=512/R	<=20/S	N
PROV097	2012-54	—	H36	Beijing	North China	C01.S01		Draft					>=32/R	>=32/R	<=4/S	<=4/S	>=64/R	>=64/R	>=64/R	<=4/S	<=1/S	<=1/S	<=1/S	<=1/S	<=0.25/S	<=2/S	<=1/S	<=1/S	>=4/R	>=8/R	>=512/R	<=20/S	N
PROV098	2014-208	—	H1	Beijing	North China	C01.S01		Draft					>=32/R	>=32/R	<=4/S	<=4/S	>=64/R	>=64/R	>=64/R	<=4/S	<=1/S	<=1/S	<=1/S	>=64/R	<=0.25/S	<=2/S	<=1/S	<=1/S	>=4/R	>=8/R	>=512/R	<=20/S	N
PROV099	2014-220	—	H1	Beijing	North China	C01.S02		Draft					>=32/R	>=32/R	8/S	<=4/S	>=64/R	32/R	32/R	<=4/S	16/R	<=1/S	<=1/S	4/S	<=0.25/S	<=2/S	>=16*/R	2/S	2/I	>=8/R	256/R	>=320/R	N
PROV100	2015-525	—	H1	Beijing	North China	C01.S02	NDM-1	Complete	IncC	p2015525-NDM	CP096330	This study	>=32/R	>=32/R	>=128/R	>=128/R	>=64/R	>=64/R	>=64/R	>=64/R	>=64/R	>=64/R	>=64/R	2/S	>=16/R	>=64/R	>=16*/R	>=16/R	>=4/R	>=8/R	256/R	<=20/S	Carb B
PROV101	2015-547	—	H1	Beijing	North China	C01.S02	NDM-1	Complete	IncC	p2015547-NDM	CP096328	This study	>=32/R	>=32/R	>=128/R	>=128/R	>=64/R	>=64/R	>=64/R	>=64/R	>=64/R	>=64/R	>=64/R	2/S	>=16/R	>=64/R	>=16*/R	>=16/R	>=4/R	>=8/R	256/R	<=20/S	Carb B
PROV102	2015-548	—	H1	Beijing	North China	C01.S02	NDM-1	Complete	IncC	p2015548-NDM	CP096326	This study	>=32/R	>=32/R	>=128/R	>=128/R	>=64/R	>=64/R	>=64/R	>=64/R	>=64/R	>=64/R	>=64/R	2/S	>=16/R	>=64/R	>=16*/R	>=16/R	>=4/R	>=8/R	256/R	<=20/S	Carb B
PROV103	2015-621	—	H1	Beijing	North China	C01.S02	NDM-1	Complete	IncC	p2015621-NDM	CP096323	This study	>=32/R	>=32/R	>=128/R	>=128/R	>=64/R	>=64/R	>=64/R	>=64/R	>=64/R	>=64/R	>=64/R	4/S	>=16/R	>=64/R	>=16*/R	>=16/R	>=4/R	>=8/R	256/R	<=20/S	Carb B
PROV104	2016-31	—	H1	Beijing	North China	C01.S05		Draft					>=32/R	>=32/R	16/S	<=4/S	8/R	>=64/R	>=64/R	<=4/S	8/I	<=1/S	8/I	<=1/S	<=0.25/S	<=2/S	>=16*/R	8/I	>=4/R	>=8/R	>=512/R	>=320/R	N
PROV105	2016-566	—	H1	Beijing	North China	C01.S01		Draft					>=32/R	>=32/R	<=4/S	<=4/S	>=64/R	32/R	32/R	<=4/S	4/S	<=1/S	<=1/S	<=1/S	<=0.25/S	<=2/S	<=1/S	<=1/S	0.5/S	1/S	128/R	<=20/S	N
PROV106	2016-567	—	H1	Beijing	North China	C01.S01		Draft					>=32/R	>=32/R	<=4/S	<=4/S	>=64/R	32/R	32/R	<=4/S	4/S	<=1/S	<=1/S	<=1/S	<=0.25/S	<=2/S	<=1/S	<=1/S	0.5/S	1/S	128/R	<=20/S	N
PROV107	2016-568	—	H1	Beijing	North China	C01.S01		Draft					>=32/R	>=32/R	<=4/S	<=4/S	>=64/R	32/R	32/R	<=4/S	4/S	<=1/S	<=1/S	<=1/S	<=0.25/S	<=2/S	<=1/S	<=1/S	0.5/S	1/S	128/R	<=20/S	N
PROV108	2016-728	—	H1	Beijing	North China	C01.S01		Draft					>=32/R	>=32/R	<=4/S	<=4/S	>=64/R	16/I	16/*R	<=4/S	2/S	<=1/S	<=1/S	<=1/S	<=0.25/S	<=2/S	<=1/S	<=1/S	<=0.25/S	<=0.25/S	128/R	<=20/S	N
PROV109	2016-764RE	—	H1	Beijing	North China	C01.S02	NDM-1	Complete	IncC	p16764RE-NDM	CP096320	This study	>=32/R	>=32/R	>=128/R	>=128/R	>=64/R	>=64/R	>=64/R	>=64/R	>=64/R	>=64/R	>=64/R	<=1/S	>=16/R	>=64/R	>=16*/R	>=16/R	>=4/R	>=8/R	256/R	<=20/S	Carb B
PROV110	2017-110	—	H1	Beijing	North China	C01.S05		Draft					>=32/R	>=32/R	8/S	<=4/S	<=4/*R	2/S	2/S	<=4/S	<=1/S	<=1/S	<=1/S	<=1/S	<=0.25/S	<=2/S	>=16*/R	>=16/R	>=4/R	>=8/R	128/R	>=320/R	N
PROV111	ZG2016M4-2	2017	H30	Sichuan	WestSorth China	C01.S01		Draft					>=32/R	16/I	<=4/S	<=4/S	>=64/R	<=1/S	<=1/S	<=4/S	<=1/S	<=1/S	<=1/S	<=1/S	<=0.25/S	<=2/S	2/S	4/S	<=0.25/S	0.5/S	128/R	>=320/R	N
PROV112	ZG2016MC15-2	2017	H30	Sichuan	WestSorth China	C01.S02		Draft					4/R	<=2/S	<=4/S	<=4/S	<=4/S	4/S	4/S	<=4/S	<=1/S	<=1/S	<=1/S	<=1/S	<=0.25/S	<=2/S	<=1/S	<=1/S	<=0.25/S	<=0.25/S	<=16/R	<=20/S	N
PROV113	ZG2017MP8-2	2017	H30	Sichuan	WestSorth China	C01.S01		Draft					>=32/R	>=32/R	<=4/S	<=4/S	>=64/R	2/S	2/S	<=4/S	<=1/S	<=1/S	<=1/S	<=1/S	<=0.25/S	<=2/S	<=1/S	<=1/S	<=0.25/S	1/S	32/R*	>=320/R	N
PROV114	2010-214	—	H1	Beijing	North China	C01.S01		Draft	IncpPROV114-NR	pPROV114-NR	CP120529	This study	16/I	16/I	<=4/S	<=4/S	>=64/R	>=64/R	>=64/R	<=4/S	<=1/S	<=1/S	<=1/S	<=1/S	<=0.25/S	<=2/S	<=1/S	<=1/S	<=0.25/S	1/S	256/R	<=20/S	N
PROV115	2016-960	—	H1	Beijing	North China	C01.S02		Draft					>=32/R	>=32/R	<=4/S	<=4/S	>=64/R	<=1/S	<=1/S	<=4/S	<=1/S	<=1/S	<=1/S	<=1/S	<=0.25/S	<=2/S	<=1/S	<=1/S	>=4/R	>=8/R	64/*R	>=320/R	N
PROV116	2017-579	—	H1	Beijing	North China	C01.S01		Draft					>=32/R	16/I	<=4/S	<=4/S	>=64/R	<=1/S	<=1/*R	<=4/S	<=1/S	2/I	<=1/S	<=1/S	<=0.25/S	<=2/S	<=1/S	<=1/S	<=0.25/S	0.5/S	64/*R	<=20/S	N
PROV117	2017-707	—	H1	Beijing	North China	C01.S01		Draft					>=32/R	>=32/R	<=4/S	<=4/S	32/R	<=1/S	<=1/S	<=4/S	<=1/S	<=1/S	<=1/S	<=1/S	<=0.25/S	16/S	0	4/S	<=0.25/S	<=0.25/S	256/R	<=20/S	N
PROV118	N804pre	—	H2	Beijing	North China	C01.S02		Draft					>=32/R	>=32/R	<=4/S	<=4/S	>=64/R	32/R	32/R	8/S	<=1/S	<=1/S	<=1/S	<=1/S	<=0.25/S	<=2/S	<=1/S	<=1/S	>=4/R	>=8/R	128/R	<=20/S	N
PROV119	1509pst	—	H2	Beijing	North China	C05.S01		Draft					>=32/R	>=32/R	<=4/S	<=4/S	>=64/R	2/S	2/S	<=4/S	<=1/S	<=1/S	<=1/S	<=1/S	<=0.25/S	<=2/S	>=16*/R	>=16/R	2/I	1/S	128/R	>=320/R	N
PROV120	T10333pst	—	H2	Beijing	North China	C05.S01		Draft					>=32/R	16/I	<=4/S	<=4/S	>=64/R	16/I	16/I	<=4/S	<=1/S	<=1/S	<=1/S	<=1/S	<=0.25/S	<=2/S	2/S	2/S	2/I	4/I	128/R	>=320/R	N
PROV121	319pst	—	H2	Beijing	North China	C05.S01		Draft					>=32/R	>=32/R	<=4/S	<=4/S	>=64/R	16/I	16/I	<=4/S	<=1/S	<=1/S	<=1/S	<=1/S	<=0.25/S	<=2/S	<=1/S	<=1/S	<=0.25/S	<=0.25/S	256/R	<=20/S	N
PROV122	N68610st	—	H2	Beijing	North China	C05.S01		Draft					>=32/R	>=32/R	32/I	<=4/S	>=64/R	>=64/R	>=64/R	<=4/S	>=64/R	8/R	<=1/S	<=1/S	<=0.25/S	<=2/S	4/S	8/I	>=4/R	1/S	256/R	<=20/S	N
PROV123	T4621pre	—	H2	Beijing	North China	C01.S04		Draft					>=32/R	>=32/R	64/I	32/I	>=64/R	>=64/R	>=64/R	<=4/S	32/R	>=64/R	32/R	32/R	<=0.25/S	<=2/S	<=1/S	<=1/S	>=4/R	>=8/R	>=512/R	40/S	N
PROV124	T8689pre	—	H2	Beijing	North China	C01.S01		Draft					>=32/R	>=32/R	<=4/S	<=4/S	>=64/R	<=4/S	4/S	<=4/S	<=1/S	<=1/S	<=1/S	<=1/S	<=0.25/S	<=2/S	<=1/S	<=1/S	<=0.25/S	<=0.25/S	128/R	<=20/S	N
PROV125	QT-687	2014	H35	Zhejiang	East China	C01.S05		Draft					>=32/R	16/I	<=4/S	16/S	>=64/R	2/S	2/S	<=4/S	<=1/S	<=1/S	4/I	<=1/S	<=0.25/S	<=2/S	>=16/R	>=16/R	>=4/R	>=8/R	256/R	>=320/R	N
PROV127	QT-865	2014	H35	Zhejiang	East China	C01.S01		Draft					>=32/R	>=32/R	>=128/R	>=128/R	>=64/R	>=64/R	>=64/R	>=64/R	>=64/R	>=64/R	>=64/R	>=64/R	<=0.25*/S	<=2/S	<=1/S	<=1/S	<=0.25/S	1/S	32/R*	>=320/R	N
PROV128	QT-920	2014	H35	Zhejiang	East China	C01.S01		Draft					>=32/R	>=32/R	32/I	8/S	>=64/R	>=64/R	>=64/R	<=4/S	>=64/R	2/I	<=1/S	4/S	<=0.25/S	>=64/R	>=16*/R	>=16/R	>=4/R	>=8/R	256/R	>=320/R	N
PROV129	QT-1105	2014	H35	Zhejiang	East China	C01.S06		Draft					>=32/R	>=32/R	<=4/S	<=4/S	>=64/R	16/I	16/I	<=4/S	<=1/S	<=1/S	<=1/S	<=1/S	<=0.25/S	<=2/S	<=1/S	<=1/S	<=0.25/S	<=0.25/S	256/R	<=20/S	N
PROV130	QT-1467	2014	H35	Zhejiang	East China	C01.S01		Draft					>=32/R	>=32/R	16/S	<=4/S	16/R	2/S	2/S	<=4/S	<=1/S	<=1/S	<=1/S	<=1/S	<=0.25/S	<=2/S	>=16*/R	8/I	0.5/S	1/S	256/R	>=320/R	N
PROV131	QF-1507	2014	H35	Zhejiang	East China	C01.S01		Draft					>=32/R	>=32/R	<=4/S	<=4/S	>=64/R	16/I	16/*R	<=4/S	<=1/S	2/I	2/I	<=1/S	<=0.25/S	<=2/S	<=1/S	<=1/S	<=0.25/S	<=0.25/S	32/R*	<=20/S	N
PROV132	QT-1606	2014	H35	Zhejiang	East China	C01.S01		Draft					>=32/R	>=32/R	>=128/R	>=128/R	>=64/R	>=64/R	>=64/R	<=4/S	32/R	2/I	32/R	16/R	<=0.25/S	4/S	<=1/S	<=1/S	<=0.25/S	<=0.25/S	256/R	<=20/S	N
PROV133	QT-1824	2015	H35	Zhejiang	East China	C05.S02		Draft					>=32/R	>=32/R	<=4/S	<=4/S	>=64/R	>=64/R	>=64/R	16/S	<=1*/S	2/I	<=1/S	<=1/S	1/S	<=2/S	0	2/S	>=4/R	>=8/R	128/R	>=320/R	N
PROV134	QT-1903	2015	H35	Zhejiang	East China	C01.S01		Draft					>=32/R	>=32/R	<=4/S	<=4/S	>=64/R	8/S	8/I	<=4/S	<=1/S	<=1/S	<=1/S	<=1/S	<=0.25/S	<=2/S	<=1/S	<=1/S	<=0.25/S	<=0.25/S	16*/*R	<=20/S	N
PROV135	QT-2031	2015	H35	Zhejiang	East China	C01.S05		Draft					<=2/*R	<=2/S	<=4/S	<=4/S	<=4/*R	<=1/S	<=1/S	<=4/S	<=1/S	<=1/S	<=1/S	<=1/S	<=0.25/S	16/S	8/I	4/S	<=0.25/S	<=0.25/S	256/R	<=20/S	N
PROV136	QT-2166	2015	H35	Zhejiang	East China	C01.S05		Draft					8/*R	16/I	<=4/S	<=4/S	>=64/R	<=1/S	<=1/S	<=4/S	<=1/S	<=1/S	<=1/S	<=1/S	<=0.25/S	<=2/S	0	4/S	<=0.25/S	<=0.25/S	>=512/R	<=20/S	N
PROV137	QD-2492	2015	H35	Zhejiang	East China	C01.S05		Draft					>=32/R	>=32/R	8/S	<=4/S	<=4/*R	<=1/S	<=1/S	<=4/S	<=1/S	<=1/S	<=1/S	<=1/S	<=0.25/S	8/S	>=16*/R	>=16/R	1/S	1/S	128/R	>=320/R	N
PROV138	QD-2603	2015	H35	Zhejiang	East China	C01.S01		Draft					>=32/R	>=32/R	<=4/S	<=4/S	>=64/R	4/S	4/*R	<=4/S	8/I	2/I	<=1/S	<=1/S	<=0.25/S	<=2/S	8/I	2/S	2/I	>=8/R	32/R*	>=320/R	N
PROV139	QT-2883	2015	H35	Zhejiang	East China	C05.S02		Draft					>=32/R	>=32/R	<=4/S	<=4/S	>=64/R	>=64/R	>=64/R	<=4/S	4/S	<=1/S	<=1/S	<=1/S	<=0.25/S	<=2/S	<=1/S	<=1/S	<=0.25/S	<=0.25/S	128/R	<=20/S	N
PROV140	QT-2990	2015	H35	Zhejiang	East China	C01.S02		Draft					>=32/R	>=32/R	<=4/S	<=4/S	>=64/R	4/S	4/S	<=4/S	<=1/S	<=1/S	<=1/S	<=1/S	<=0.25/S	<=2/S	<=1/S	<=1/S	<=0.25/S	1/S	256/R	>=320/R	N
PROV141	SL-214	2015	H35	Zhejiang	East China	C01.S01		Draft					>=32/R	<=2/S	<=4/S	<=4/S	>=64/R	<=1/S	<=1/S	<=4/S	<=1/S	<=1/S	<=1/S	<=1/S	<=0.25/S	<=2/S	<=1/S	<=1/S	<=0.25/S	1/S	256/R	<=20/S	N
PROV142	SL-259	2015	H35	Zhejiang	East China	C01.S02		Draft					>=32/R	>=32/R	8/S	<=4/S	>=64/R	8/S	8/*R	<=4/S	2/S	<=1/S	<=1/S	<=1/S	<=0.25/S	<=2/S	8/I	8/I	>=4/R	>=8/R	256/R	>=320/R	N
PROV143	SL-310	2016	H35	Zhejiang	East China	C01.S02		Draft					>=32/R	16/I	8/S	<=4/S	>=64/R	16/I	16/*R	<=4/S	>=64/R	<=1/S	<=1/S	2/S	<=0.25/S	<=2/S	<=1/S	<=1/S	<=0.25/S	1/S	16*/*R	>=320/R	N
PROV144	SL-316	2016	H35	Zhejiang	East China	C01.S01		Draft					>=32/R	>=32/R	16/S	>=128/R	>=64/R	>=64/R	>=64/R	8/S	32/R	2/I	4/I	8/I	<=0.25/S	<=2/S	<=1/S	<=1/S	<=0.25/S	1/S	16*/*R	>=320/R	N
PROV145	SL-329	2016	H35	Zhejiang	East China	C01.S01		Draft					>=32/R	>=32/R	<=4/S	<=4/S	>=64/R	8/S	8/I	<=4/S	<=1/S	<=1/S	<=1/S	<=1/S	<=0.25/S	<=2/S	<=1/S	<=1/S	<=0.25/S	<=0.25/S	16*/*R	<=20/S	N
PROV146	SL-355	2016	H35	Zhejiang	East China	C01.S01		Draft					>=32/R	>=32/R	16/S	<=4/S	>=64/R	<=1/S	<=1/S	<=4/S	<=1/S	<=1/S	<=1/S	<=1/S	<=0.25/S	16/S	8/I	8/I	>=4/R	>=8/R	256/R	40/S	N
PROV147	SL-364	2016	H35	Zhejiang	East China	C01.S05		Draft					16/*R	16/I	<=4/S	<=4/S	>=64/R	<=1/S	<=1/S	<=4/S	<=1/S	<=1/S	<=1/S	<=1/S	<=0.25/S	<=2/S	<=1/S	<=1/S	2/I	4/I	256/R	>=320/R	N
PROV148	SL-366	2016	H35	Zhejiang	East China	C01.S01		Draft					>=32/R	>=32/R	<=4/S	<=4/S	>=64/R	32/R	32/R	<=4/S	4/S	<=1/S	<=1/S	<=1/S	<=0.25/S	<=2/S	<=1/S	<=1/S	<=0.25/S	<=0.25/S	256/R	<=20/S	N
PROV149	SL-431	2016	H35	Zhejiang	East China	C05.S02		Draft					>=32/R	>=32/R	<=4/S	<=4/S	>=64/R	>=64/R	>=64/R	<=4/S	2/S	<=1/S	<=1/S	<=1/S	<=0.25/S	4/S	8/I	8/I	2/I	4/I	128/R	<=20/S	N
PROV150	SL-458	2016	H35	Zhejiang	East China	C01.S02		Draft					>=32/R	>=32/R	<=4/S	<=4/S	>=64/R	>=64/R	>=64/R	<=4/S	<=1/S	<=1/S	<=1/S	<=1/S	<=0.25/S	<=2/S	<=1/S	<=1/S	<=0.25/S	<=0.25/S	256/R	<=20/S	N
PROV151	SL-461	2016	H35	Zhejiang	East China	C01.S01		Draft					>=32/R	>=32/R	<=4/S	<=4/S	>=64/R	4/S	4/S	<=4/S	<=1/S	<=1/S	<=1/S	<=1/S	<=0.25/S	<=2/S	<=1/S	<=1/S	<=0.25/S	<=0.25/S	32/R*	<=20/S	N
PROV152	SL-470	2016	H35	Zhejiang	East China	C05.S02		Draft					>=32/R	>=32/R	<=4/S	<=4/S	>=64/R	32/R	32/R	<=4/S	<=1/S	<=1/S	<=1/S	<=1/S	<=0.25/S	<=2/S	<=1/S	<=1/S	<=0.25/S	1/S	128/R	<=20/S	N
PROV153	SL-486	2016	H35	Zhejiang	East China	C01.S02		Draft					>=32/R	>=32/R	8/S	<=4/S	>=64/R	8/S	8/*R	<=4/S	16/R	<=1/S	<=1/S	2/S	<=0.25/S	<=2/S	8/I	8/I	<=0.25/S	1/S	256/R	>=320/R	N
PROV154	SL-548	2017	H35	Zhejiang	East China	C05.S02		Draft					>=32/R	>=32/R	16/S	<=4/S	>=64/R	4/S	4/*R	<=4/S	4/S	4/R	<=1/S	<=1/S	<=0.25/S	>=64/R	>=16*/R	>=16/R	<=0.25/S	0.5/S	128/R	80/R	N
PROV155	SL-557	2017	H35	Zhejiang	East China	C05.S02		Draft					>=32/R	>=32/R	8/S	<=4/S	>=64/R	8/S	8/*R	<=4/S	4/S	4/R	<=1/S	<=1/S	<=0.25/S	>=64/R	>=16*/R	>=16/R	<=0.25/S	0.5/S	128/R	80/R	N
PROV156	SL-581	2017	H35	Zhejiang	East China	C01.S02		Draft					>=32/R	>=32/R	8/S	<=4/S	>=64/R	<=1/S	<=1/S	<=4/S	<=1/S	<=1/S	<=1/S	<=1/S	<=0.25/S	<=2/S	8/I	>=16/R	1/S	1/S	256/R	>=320/R	N
PROV157	SL-631	2017	H35	Zhejiang	East China	C01.S02		Draft					>=32/R	>=32/R	<=4/S	<=4/S	>=64/R	16/I	16/I	<=4/S	<=1/S	<=1/S	<=1/S	<=1/S	<=0.25/S	<=2/S	<=1/S	<=1/S	1/S	1/S	128/R	>=320/R	N
PROV158	SL-633	2017	H35	Zhejiang	East China	C01.S02		Draft					>=32/R	>=32/R	<=4/S	<=4/S	>=64/R	32/R	32/R	<=4/S	<=1/S	<=1/S	<=1/S	<=1/S	<=0.25/S	<=2/S	<=1/S	<=1/S	0.5/S	1/S	<=16/S	40/S	N
PROV160	1409-15042	2014	H6	Beijing	North China	C01.S02		Draft					>=32/R	>=32/R	32/I	16/S	>=64/R	>=64/R	>=64/R	<=4/S	<=1/S	2/I	32/R	<=1/S	0.5/S	4/S	>=16*/R	>=16/R	>=4/R	>=8/R	256/R	>=320/R	N
PROV161	1403-15063	2014	H6	Beijing	North China	C01.S05	NDM-1	Complete	IncC	p315063-NDM	CP096318	This study	>=32/R	>=32/R	>=128/R	64/I	>=64/R	>=64/R	>=64/R	>=64/R	>=64/R	>=64/R	>=64/R	4/S	>=16/R	>=64/R	>=16*/R	>=16/R	>=4/R	>=8/R	256/R	80/R	Carb B
PROV162	1409-24169	2014	H6	Beijing	North China	C01.S02	IMP-4, NDM-1	Complete	IncpCHS4.1-3;IncpPROV114-NR	p924169-NDM; p924169-IMP	CP096315	This study	>=32/R	>=32/R	32/I	>=128/R	>=64/R	>=64/R	>=64/R	>=64/R	>=64/R	>=64/R	4/I	<=1/S	>=16/R	>=64/R	>=16*/R	>=16/R	>=4/R	>=8/R	256/R	<=20/S	Carb B
PROV163	1402-15339	2014	H6	Beijing	North China	C01.S02		Draft					16*R	>=32/R	<=4/S	16*/S	>=64/R	2/S	2/S	<=4/S	<=1/S	<=1/S	<=1/S	<=1/S	<=0.25/S	<=2/S	<=1/S	<=1/S	0.5/S	2/S	256/R	>=320/R	N
PROV164	1407-14071	2014	H6	Beijing	North China	C01.S05		Draft					>=32/R	>=32/R	<=4/S	<=4/S	>=64/R	32/R	32/R	<=4/S	>=64/R	8/R	4/I	2/S	<=0.25/S	8/S	>=16*/R	>=16/R	<=0.25/S	1/S	128/R	>=320/R	N
PROV165	1312-13284	2013	H6	Beijing	North China	C01.S02		Draft					16*R	>=32/R	<=4/S	<=4/S	>=64/R	2/S	2/S	<=4/S	<=1/S	<=1/S	<=1/S	<=1/S	<=0.25/S	<=2/S	<=1/S	<=1/S	<=0.25/S	1/S	256/R	<=20/S	N
PROV167	1308X15166	2013	H6	Beijing	North China	C01.S05		Draft					>=32/R	>=32/R	>=128/R	16/S	>=64/R	>=64/R	>=64/R	<=4/S	>=64/R	32/R	32/R	>=64/R	<=0.25/S	<=2/S	4/S	2/S	>=4/R	>=8/R	128/R	>=320/R	N
PROV168	1308-31197	2013	H6	Beijing	North China	C01.S06		Draft					>=32/R	>=32/R	16/S	16/S	>=64/R	>=64/R	>=64/R	<=4/S	>=64/R	32/R	32/R	8/I	<=0.25/S	8/S	>=16*/R	>=16/R	>=4/R	>=8/R	256/R	>=320/R	N
PROV169	1310-31135	2013	H6	Beijing	North China	C01.S01		Draft					>=32/R	>=32/R	8/S	16/S	>=64/R	8/S	8/*R	<=4/S	32/R	<=1/S	<=1/S	32/R	<=0.25/S	<=2/S	0	<=1/S	>=4/R	>=8/R	64/*R	<=20/S	N
PROV170	1404-20098	2014	H6	Beijing	North China	C01.S05	NDM-1	Complete	IncC	p420098-NDM	CP096313	This study	>=32/R	>=32/R	>=128/R	>=128/R	>=64/R	>=64/R	>=64/R	>=64/R	>=64/R	>=64/R	>=64/R	4/S	>=16/R	>=64/R	>=16*/R	>=16/R	>=4/R	>=8/R	256/R	>=320/R	Carb B
PROV172	1506-04022	2015	H6	Beijing	North China	C01.S05		Draft					<=2/*R	<=2/S	<=4/S	<=4/S	<=4/*R	<=1/S	<=1/S	<=4/S	<=1/S	<=1/S	<=1/S	<=1/S	<=0.25/S	<=2/S	<=1/S	<=1/S	1/S	1/S	128/R	80/R	N
PROV173	1402-15252	2014	H6	Beijing	North China	C01.S05	NDM-1	Complete	IncC	p215252-NDM	CP096310	This study	>=32/R	>=32/R	>=128/R	>=128/R	>=64/R	>=64/R	>=64/R	>=64/R	>=64/R	>=64/R	>=64/R	2/S	>=16/R	>=64/R	>=16*/R	>=16/R	>=4/R	>=8/R	256/R	80/R	Carb B
PROV174	1507-17276	2015	H6	Beijing	North China	C01.S01		Draft					>=32/R	<=2/S	<=4/S	<=4/S	>=64/R	<=1/S	<=1/S	<=4/S	<=1/S	<=1/S	<=1/S	<=1/S	<=0.25/S	<=2/S	<=1/S	<=1/S	<=0.25/S	<=0.25/S	128/R	<=20/S	N
PROV175	1506-13040	2015	H6	Beijing	North China	C01.S02		Draft					>=32/R	>=32/R	>=128/R	>=128/R	>=64/R	>=64/R	>=64/R	>=64/R	>=64/R	>=64/R	>=64/R	>=64/R	>=16/R	>=64/R	>=16*/R	>=16/R	>=4/R	>=8/R	128/R	80/R	N
PROV176	1511-09079	2015	H6	Beijing	North China	C01.S02		Draft					>=32/R	>=32/R	32/I	<=4/S	>=64/R	>=64/R	>=64/R	<=4/S	<=1/S	2/I	<=1/S	<=1/S	<=0.25/S	<=2/S	<=1/S	<=1/S	>=4/R	>=8/R	256/R	>=320/R	N
PROV177	1510-26116	2015	H6	Beijing	North China	C01.S02		Draft					>=32/R	>=32/R	32/I	<=4/S	>=64/R	>=64/R	>=64/R	<=4/S	<=1/S	2/I	<=1/S	<=1/S	<=0.25/S	<=2/S	<=1/S	<=1/S	>=4/R	>=8/R	256/R	>=320/R	N
PROV178	1511-02161	2015	H6	Beijing	North China	C01.S02		Draft					>=32/R	>=32/R	32/I	<=4/S	>=64/R	32/R	32/R	<=4/S	>=64/R	2/I	4/I	8/I	<=0.25/S	<=2/S	4/S	4/S	<=0.25/S	1/S	256/R	>=320/R	N
PROV179	1610-23195	2016	H6	Beijing	North China	C01.S01		Draft					>=32/R	16/I	64/I	<=4/S	>=64/R	>=64/R	>=64/R	<=4/S	<=1/S	32/R	<=1/S	<=1/S	<=0.25/S	<=2/S	<=1/S	<=1/S	>=4/R	>=8/R	128/R	<=20/S	N
PROV180	1611-02072	2016	H6	Beijing	North China	C01.S02		Draft					>=32/R	>=32/R	32/I	<=4/S	>=64/R	>=64/R	>=64/R	<=4/S	<=1/S	2/I	32/R	<=1/S	<=0.25/S	<=2/S	<=1/S	<=1/S	>=4/R	>=8/R	256/R	>=320/R	N
PROV181	1611-01335	2016	H6	Beijing	North China	C01.S01		Draft					>=32/R	16/I	8/S	<=4/S	>=64/R	8/S	8/I	<=4/S	<=1/S	<=1/S	<=1/S	<=1/S	<=0.25/S	<=2/S	8/I	8/I	>=4/R	>=8/R	128/R	>=320/R	N
PROV182	1611-12036	2016	H6	Beijing	North China	C01.S02		Draft					>=32/R	>=32/R	<=4/S	<=4/S	>=64/R	16/I	16/I	<=4/S	<=1/S	<=1/S	<=1/S	<=1/S	<=0.25/S	<=2/S	<=1/S	<=1/S	<=0.25/S	<=0.25/S	256/R	<=20/S	N
PROV183	1611-16122	2016	H6	Beijing	North China	C01.S02		Draft					16/R	16/I	<=4/S	<=4/S	>=64/R	2/S	2/S	<=4/S	<=1/S	<=1/S	<=1/S	<=1/S	<=0.25/S	<=2/S	<=1/S	<=1/S	<=0.25/S	1/S	128/R	<=20/S	N
PROV184	1606-01058	2016	H6	Beijing	North China	C01.S02		Draft					>=32/R	>=32/R	>=128/R	<=4/S	>=64/R	>=64/R	>=64/R	<=4/S	<=1/S	8/R	4/I	<=1/S	0.5/S	<=2/S	<=1/S	<=1/S	>=4/R	>=8/R	256/R	>=320/R	N
PROV185	1607-12155	2016	H6	Beijing	North China	C01.S01		Draft					>=32/R	16/I	64/I	<=4/S	>=64/R	>=64/R	>=64/R	<=4/S	<=1/S	32/R	<=1/S	<=1/S	<=0.25/S	<=2/S	<=1/S	<=1/S	2/I	>=8/R	128/R	80/R	N
PROV187	1608-27201	2016	H6	Beijing	North China	C05.S01		Draft					>=32/R	>=32/R	>=128/R	<=4/S	>=64/R	>=64/R	>=64/R	<=4/S	>=64/R	4/R	<=1/S	<=1/S	<=0.25/S	<=2/S	8/I	8/I	>=4/R	>=8/R	256/R	>=320/R	N
PROV188	1610-25204	2016	H6	Beijing	North China	C02.S02		Complete			CP097291	This study	>=32/R	16/I	>=128/R	>=128/R	>=64/R	8/S	8/*R	<=4/S	32/R	<=1/S	<=1/S	8/I	<=0.25/S	<=2/S	<=1/S	<=1/S	0.25/S	1/S	64/*R	<=20/S	N
PROV189	1612-09395	2016	H6	Beijing	North China	C05.S01		Draft					>=32/R	16/I	<=4/S	<=4/S	>=64/R	<=1/S	<=1/S	<=4/S	<=1/S	<=1/S	<=1/S	<=1/S	<=0.25/S	<=2/S	<=1/S	2/S	<=0.25/S	<=0.25/S	256/R	<=20/S	N
PROV190	1707-07162	2017	H6	Beijing	North China	C01.S01		Draft					>=32/R	16/I	8/S	<=4/S	>=64/R	32/R	32/R	<=4/S	>=64/R	2/I	32/R	4/S	<=0.25/S	<=2/S	<=1/S	<=1/S	>=4/R	>=8/R	256/R	>=320/R	N
PROV191	1707-13460	2017	H6	Beijing	North China	C01.S02		Draft					4/R	<=2/S	<=4/S	<=4/S	>=64/R	<=1/S	<=1/S	<=4/S	<=1/S	<=1/S	<=1/S	<=1/S	<=0.25/S	<=2/S	<=1/S	<=1/S	>=4/R	>=8/R	128/R	<=20/S	N
PROV192	1707-24398	2017	H6	Beijing	North China	C01.S01		Draft					>=32/R	<=2/S	<=4/S	<=4/S	>=64/R	<=1/S	<=1/S	<=4/S	<=1/S	<=1/S	<=1/S	<=1/S	<=0.25/S	<=2/S	<=1/S	<=1/S	<=0.25/S	<=0.25/S	256/R	<=20/S	N
PROV193	1709-28222	2017	H6	Beijing	North China	C01.S01		Draft					16/R	16/I	<=4/S	<=4/S	>=64/R	2/S	2/S	<=4/S	<=1/S	<=1/S	<=1/S	<=1/S	<=0.25/S	<=2/S	<=1/S	<=1/S	<=0.25/S	1/S	128/R	<=20/S	N
PROV194	1710-04147	2017	H6	Beijing	North China	C01.S02		Draft					>=32/R	>=32/R	<=4/S	<=4/S	>=64/R	16/I	16/R	<=4/S	16/R	2/I	<=1/S	<=1/S	<=0.25/S	8/S	>=16/R	>=16/R	>=4/R	>=8/R	128/R	>=320/R	N
PROV195	1710-09213	2017	H6	Beijing	North China	C01.S05		Draft					<=2/R	<=2/S	<=4/S	<=4/S	<=4/S	<=1/S	<=1/S	<=4/S	<=1/S	<=1/S	<=1/S	<=1/S	<=0.25/S	<=2/S	<=1/S	<=1/S	<=0.25/S	<=0.25/S	128/R	<=20/S	N
PROV196	1711-03079	2017	H6	Beijing	North China	C01.S02		Draft					16/R	16/I	<=4/S	16/S	>=64/R	2/S	2/S	<=4/S	<=1/S	<=1/S	<=1/S	<=1/S	<=0.25/S	<=2/S	<=1/S	<=1/S	<=0.25/S	1/S	256/R	<=20/S	N
PROV197	1608-17102	2016	H6	Beijing	North China	C01.S06		Draft					>=32/R	>=32/R	<=4/S	<=4/S	>=64/R	2/S	2/S	<=4/S	<=1/S	<=1/S	<=1/S	<=1/S	<=0.25/S	<=2/S	<=1/S	<=1/S	<=0.25/S	<=0.25/S	256/R	<=20/S	N
PROV198	17111801	2017	H16	Hebei	North China	C01.S01		Draft					>=32/R	>=32/R	<=4/S	<=4/S	>=64/R	>=64/R	>=64/R	<=4/S	32/R	<=1/S	<=1/S	<=1/S	<=0.25/S	<=2/S	<=1/S	<=1/S	0.5/S	<=0.25/S	<=16/R	<=20/S	N
PROV199	17071901	2017	H16	Hebei	North China	C01.S01		Draft					>=32/R	>=32/R	32/I	>=128/R	>=64/R	>=64/R	>=64/R	<=4/S	32/R	<=1/S	4/I	16/R	<=0.25/S	<=2/S	<=1/S	<=1/S	0.5/S	<=0.25/S	64/R	<=20/S	N
PROV200	17103002	2017	H16	Hebei	North China	C01.S03	NDM-1	Complete	IncpCHS4.1-3	p103002-NDM	CP096307	This study	>=32/R	>=32/R	<=4/S	8/S	>=64/R	>=64/R	>=64/R	<=4/S	>=64/R	2/I	<=1/S	<=1/S	8/R	>=64/R	8/I	>=16/R	>=4/R	>=8/R	128/R	>=320/R	Carb B
PROV201	17072904	2017	H16	Hebei	North China	C01.S04		Draft					>=32/R	>=32/R	32/I	<=4/S	>=64/R	16/I	16/I	<=4/S	2/S	<=1/S	<=1/S	<=1/S	<=0.25/S	<=2/S	<=1/S	<=1/S	<=0.25/S	<=0.25/S	64/R	<=20/S	N
PROV202	BJ58	2017	H3	Beijing	North China	C02.S03		Draft					>=32/R	>=32/R	<=4/S	<=4/S	>=64/R	16/I	16/I	<=4/S	<=1/S	<=1/S	<=1/S	<=1/S	<=0.25/S	<=2/S	<=1/S	<=1/S	<=0.25/S	<=0.25/S	128/R	<=20/S	N
PROV205	866	2012	H15	Hebei	North China	C01.S04		Draft					>=32/R	>=32/R	>=128/R	>=128/R	>=64/R	>=64/R	>=64/R	>=64/R	>=64/R	>=64/R	>=64/R	>=64/R	>=16/R	<=2/S	<=1/S	8/I	>=4/R	>=8/R	512/R	>=320/R	N
PROV206	653	2012	H15	Hebei	North China	C01.S01		Draft					>=32/R	>=32/R	<=4/S	<=4/S	>=64/R	4/S	4/S	<=4/S	<=1/S	<=1/S	<=1/S	<=1/S	<=0.25/S	<=2/S	8/I	4/S	>=4/R	>=8/R	128/R	>=320/R	N
PROV208	G3311	—	H31	Tianjin	North China	C02.S01		Draft					>=32/R	>=32/R	>=128/R	>=128/R	32/R	>=64/R	>=64/R	>=64*/R	>=64/R	8/R	32/R	32/R	<=0.25/S	<=2/S	<=1/S	<=1/S	<=0.25/S	<=0.25/S	256/R	<=20/S	N
PROV209	G3312	—	H31	Tianjin	North China	C02.S01		Draft					>=32/R	>=32/R	<=4/S	<=4/S	>=64/R	16/I	16/R	<=4/S	2/S	<=1/S	<=1/S	<=1/S	<=0.25/S	<=2/S	<=1/S	<=1/S	<=0.25/S	<=0.25/S	64/R	<=20/S	N
PROV210	G3313	—	H31	Tianjin	North China	C03.S01		Draft					16/R	16/I	<=4/S	<=4/S	32/R	<=1/S	<=1/S	<=4/S	<=1/S	<=1/S	<=1/S	<=1/S	<=0.25/S	<=2/S	<=1/S	<=1/S	<=0.25/S	<=0.25/S	128/R	<=20/S	N
PROV211	G3315	—	H31	Tianjin	North China	C02.S02		Draft					>=32/R	>=32/R	32/I	<=4/S	>=64/R	32/R	32/R	<=4/S	4/S	<=1/S	<=1/S	<=1/S	<=0.25/S	<=2/S	<=1/S	<=1/S	<=0.25/S	<=0.25/S	64/R	<=20/S	N
PROV212	G3316	—	H31	Tianjin	North China	C02.S02		Draft					>=32/R	>=32/R	32/I	<=4/S	>=64/R	8/S	8/I	<=4/S	<=1/S	<=1/S	<=1/S	<=1/S	<=0.25/S	<=2/S	<=1/S	<=1/S	<=0.25/S	<=0.25/S	64/R	<=20/S	N
PROV214	17101772	2017	H20	Henan	Central China	C01.S02		Draft					>=32/R	16/I	32/I	<=4/S	>=64/R	>=64/R	>=64/R	<=4/S	<=1/S	8/R	4/I	<=1/S	<=0.25/S	<=2/S	8/I	8/I	>=4/R	>=8/R	256/R	>=320/R	N
PROV215	1011-09018-1	2010	H6	Beijing	North China	C01.S01		Draft					>=32/R	>=32/R	64/I	16/S	>=64/R	32/R	32/R	8/S	2/S	2/I	<=1/S	<=1/S	<=0.25/S	16/S	>=16/R	16/S	>=4/R	4/I	128/R	80/R	N
PROV216	1202-22135	2012	H6	Beijing	North China	C01.S01		Draft					>=32/R	16/I	16/S	<=4/S	>=64/R	32/R	32/R	<=4/S	>=64/R	2/I	4/I	4/S	<=0.25/S	<=2/S	<=1/S	<=1/S	>=4/R	>=8/R	256/R	<=20/S	N
PROV218	1210-15060	2012	H6	Beijing	North China	C01.S05		Draft					>=32/R	>=32/R	32/I	16/S	>=64/R	>=64/R	>=64/R	<=4/S	>=64/R	>=64/R	>=64/R	>=64/R	1/S	<=2/S	>=16/R	>=16/R	>=4/R	>=8/R	512/R	>=320/R	N
PROV219	1210-18253	2012	H6	Beijing	North China	C01.S01		Draft					>=32/R	>=32/R	<=4/S	<=4/S	>=64/R	2/S	2/S	<=4/S	<=1/S	<=1/S	<=1/S	<=1/S	<=0.25/S	<=2/S	<=1/S	<=1/S	<=0.25/S	0.5/S	<=16/S	<=20/S	N
PROV220	1411-18235	2014	H6	Beijing	North China	C01.S05		Draft					>=32/R	>=32/R	>=128/R	>=128/R	>=64/R	>=64/R	>=64/R	32/I	32/R	>=64/R	>=64/R	>=64/R	1/S	4/S	>=16*/R	>=16/R	>=4/R	>=8/R	256/R	>=320/R	N
PROV221	1501-13112	2015	H6	Beijing	North China	C01.S02		Draft					>=32/R	>=32/R	<=4/S	<=4/S	>=64/R	16/I	16/R	<=4/S	<=1/S	2/I	<=1/S	<=1/S	<=0.25/S	<=2/S	<=1/S	<=1/S	<=0.25/S	<=0.25/S	256/R	<=20/S	N
PROV222	1404-21198	2014	H6	Beijing	North China	C01.S05	NDM-1	Complete	IncC	p421198-NDM	CP096304	This study	>=32/R	>=32/R	>=128/R	>=128/R	>=64/R	>=64/R	>=64/R	>=64/R	>=64/R	>=64/R	>=64/R	4/S	>=16/R	>=64/R	>=16/R	>=16/R	>=4/R	>=8/R	256/R	80/R	Carb B
PROV223	1307-22254	2013	H6	Beijing	North China	C01.S01		Draft					>=32/R	>=32/R	<=4/S	<=4/S	>=64/R	4/S	4/S	<=4/S	<=1/S	<=1/S	<=1/S	<=1/S	<=0.25/S	<=2/S	<=1/S	<=1/S	<=0.25/S	<=0.25/S	32/S	<=20/S	N
PROV224	1403-29073	2014	H6	Beijing	North China	C01.S05		Complete			CP096302	This study	>=32/R	>=32/R	32/I	<=4/S	>=64/R	>=64/R	>=64/R	32/I	32/R	32/R	<=1/S	2/S	<=0.25/S	<=2/S	<=1/S	<=1/S	>=4/R	>=8/R	128/R	<=20/S	N
PROV225	1404-27103	2014	H6	Beijing	North China	C01.S05		Draft					>=32/R	>=32/R	32/I	<=4/S	>=64/R	>=64/R	>=64/R	<=4/S	>=64/R	16/R	4/I	32/R	<=0.25/S	<=2/S	4/S	<=1/S	>=4/R	>=8/R	256/R	>=320/R	N
PROV226	1501-01052	2015	H6	Beijing	North China	C01.S01		Draft					>=32/R	>=32/R	>=128/R	>=128/R	>=64/R	>=64/R	>=64/R	8/S	>=64/R	>=64/R	>=64/R	>=64/R	0.5/S	<=2/S	<=1/S	<=1/S	>=4/R	>=8/R	>=512/R	>=320/R	N
PROV227	1308-31198	2013	H6	Beijing	North China	C01.S06		Draft					>=32/R	>=32/R	16/S	<=4/S	>=64/R	>=64/R	>=64/R	<=4/S	>=64/R	2/I	4/I	2/S	<=0.25/S	<=2/S	>=16/R	>=16/R	>=4/R	>=8/R	256/R	>=320/R	N
PROV228	1409-11012	2014	H6	Beijing	North China	C01.S02	NDM-1	Complete	IncpPROV114-NR	p911012-NDM	CP096300	This study	>=32/R	>=32/R	32/I	16/S	>=64/R	>=64/R	>=64/R	16/S	>=64/R	16/R	4/I	<=1/S	>=16/R	8/S	2/S	<=1/S	>=4/R	4/I	256/R	<=20/S	Carb B
PROV229	1311-27243	2013	H6	Beijing	North China	C01.S02		Draft					>=32/R	>=32/R	<=4/S	16/S	>=64/R	2/S	2/S	<=4/S	<=1/S	<=1/S	<=1/S	<=1/S	1/S	<=2/S	<=1/S	<=1/S	<=0.25/S	<=1/S	128/R	<=20/S	N
PROV230	1503-08075	2015	H6	Beijing	North China	C01.S01		Draft					>=32/R	>=32/R	>=128/R	<=4/S	>=64/R	>=64/R	>=64/R	8/S	2/S	>=64/R	<=1/S	<=1/S	<=0.25/S	16/S	2/S	2/S	<=0.25/S	<=0.25/S	128/R	<=20/S	N
PROV231	1511-30086	2015	H6	Beijing	North China	C01.S02		Draft					>=32/R	>=32/R	64/I	<=4/S	>=64/R	>=64/R	>=64/R	<=4/S	<=1/S	2/I	<=1/S	<=1/S	<=0.25/S	<=2/S	<=1/S	<=1/S	>=4/R	>=8/R	256/R	>=320/R	N
PROV232	1602-03069	2016	H6	Beijing	North China	C01.S02		Draft					>=32/R	>=32/R	>=128/R	<=4/S	>=64/R	>=64/R	>=64/R	<=4/S	<=1/S	8/R	4/I	<=1/S	0.5/S	<=2/S	<=1/S	<=1/S	>=4/R	>=8/R	256/R	>=320/R	N
PROV233	1512-14066	2015	H6	Beijing	North China	C01.S02		Draft					>=32/R	>=32/R	64/I	<=4/S	>=64/R	>=64/R	>=64/R	<=4/S	<=1/S	2/I	<=1/S	<=1/S	<=0.25/S	<=2/S	<=1/S	<=1/S	>=4/R	>=8/R	256/R	>=320/R	N
PROV234	1511-30084	2015	H6	Beijing	North China	C01.S02		Draft					>=32/R	>=32/R	32/I	<=4/S	>=64/R	>=64/R	>=64/R	<=4/S	<=1/S	2/I	<=1/S	<=1/S	<=0.25/S	<=2/S	<=1/S	<=1/S	>=4/R	>=8/R	256/R	>=320/R	N
PROV235	1601-20109	2016	H6	Beijing	North China	C01.S02		Draft					>=32/R	>=32/R	>=128/R	<=4/S	>=64/R	>=64/R	>=64/R	<=4/S	<=1/S	8/R	<=1/S	<=1/S	<=0.25/S	<=2/S	<=1/S	<=1/S	>=4/R	>=8/R	128/R	>=320/R	N
PROV236	1512-01336	2015	H6	Beijing	North China	C05.S03		Complete			CP096297	This study	>=32/R	>=32/R	32/I	<=4/S	>=64/R	32/R	32/R	<=4/S	8/I	<=1/S	<=1/S	<=1/S	<=0.25/S	<=2/S	8/I	8/I	>=4/R	4/I	256/R	>=320/R	N
PROV237	1602-15201	2016	H6	Beijing	North China	C01.S02		Draft					>=32/R	>=32/R	32/I	<=4/S	>=64/R	>=64/R	>=64/R	<=4/S	<=1/S	2/I	<=1/S	<=1/S	<=0.25/S	<=2/S	<=1/S	<=1/S	>=4/R	4/I	256/R	<=20/S	N
PROV238	1512-25109	2015	H6	Beijing	North China	C01.S02		Draft					>=32/R	>=32/R	>=128/R	<=4/S	>=64/R	>=64/R	>=64/R	<=4/S	<=1/S	8/R	<=1/S	<=1/S	<=0.25/S	<=2/S	<=1/S	<=1/S	>=4/R	>=8/R	128/R	>=320/R	N
PROV239	1511-04001	2015	H6	Beijing	North China	C01.S01		Draft					>=32/R	>=32/R	16/S	<=4/S	>=64/R	32/R	32/R	<=4/S	>=64/R	>=64/R	<=1/S	16/R	<=0.25/S	16/S	8/I	>=16/R	>=4/R	>=8/R	128/R	>=320/R	N
PROV240	1511-09077	2015	H6	Beijing	North China	C01.S02		Draft					>=32/R	>=32/R	32/I	<=4/S	>=64/R	>=64/R	>=64/R	<=4/S	<=1/S	2/I	<=1/S	<=1/S	<=0.25/S	<=2/S	<=1/S	<=1/S	>=4/R	>=8/R	256/R	>=320/R	N
PROV241	1602-15147	2016	H6	Beijing	North China	C01.S02		Draft					>=32/R	>=32/R	32/I	<=4/S	>=64/R	>=64/R	>=64/R	<=4/S	<=1/S	2/I	<=1/S	<=1/S	<=0.25/S	<=2/S	<=1/S	<=1/S	>=4/R	>=8/R	256/R	>=320/R	N
PROV242	1602-22289	2016	H6	Beijing	North China	C01.S02		Draft					>=32/R	>=32/R	64/I	<=4/S	>=64/R	>=64/R	>=64/R	<=4/S	<=1/S	2/I	<=1/S	<=1/S	<=0.25/S	<=2/S	<=1/S	<=1/S	>=4/R	4/I	256/R	<=20/S	N
PROV243	1603-01082	2016	H6	Beijing	North China	C01.S02		Draft					>=32/R	>=32/R	64/I	<=4/S	>=64/R	>=64/R	>=64/R	<=4/S	<=1/S	4/R	<=1/S	<=1/S	<=0.25/S	<=2/S	<=1/S	<=1/S	>=4/R	>=8/R	256/R	>=320/R	N
PROV244	1011-09018-2	2010	H6	Beijing	North China	C01.S02		Draft					>=32/R	>=32/R	32/I	<=4/S	>=64/R	>=64/R	>=64/R	<=4/S	<=1/S	2/I	<=1/S	<=1/S	<=0.25/S	<=2/S	<=1/S	<=1/S	>=4/R	>=8/R	256/R	>=320/R	N
PROV245	1604-06334	2016	H6	Beijing	North China	C01.S02		Draft					>=32/R	>=32/R	16/S	<=4/S	>=64/R	>=64/R	>=64/R	<=4/S	>=64/R	32/R	4/I	8/I	<=0.25/S	<=2/S	>=16/R	>=16/R	2/I	4/I	256/R	>=320/R	N
PROV246	1604-05083	2016	H6	Beijing	North China	C01.S02		Draft					>=32/R	>=32/R	64/I	<=4/S	>=64/R	>=64/R	>=64/R	<=4/S	<=1/S	4/R	<=1/S	<=1/S	<=0.25/S	<=2/S	<=1/S	<=1/S	>=4/R	>=8/R	256/R	>=320/R	N
PROV247	1604-09049	2016	H6	Beijing	North China	C01.S02		Draft					4/*R	<=2/S	<=4/S	<=4/S	<=4/*R	4/S	4/S	<=4/S	<=1/S	<=1/S	<=1/S	<=1/S	<=0.25/S	<=2/S	<=1/S	<=1/S	<=0.25/S	<=0.25/S	<=16*/*R	<=20/S	N
PROV248	1505-04028	2016	H6	Beijing	North China	C01.S02		Draft					>=32/R	>=32/R	>=128/R	>=128/R	>=64/R	>=64/R	>=64/R	<=4/S	>=64/R	>=64/R	>=64/R	4/S	<=0.25/S	8/S	8/I	>=16/R	>=4/R	>=8/R	256/R	>=320/R	N
PROV249	1609-19124	2016	H6	Beijing	North China	C01.S02		Draft					>=32/R	>=32/R	32/I	<=4/S	>=64/R	>=64/R	>=64/R	<=4/S	<=1/S	2/I	<=1/S	<=1/S	<=0.25/S	<=2/S	<=1/S	<=1/S	>=4/R	>=8/R	256/R	>=320/R	N
PROV250	H765	2017	H13	Guangzhou	Sorth China	C05.S01		Draft					>=32/R	>=32/R	16/S	<=4/S	>=64/R	>=64/R	>=64/R	<=4/S	<=1/S	<=1/S	<=1/S	<=1/S	<=0.25/S	8/S	>=16/R	>=16/R	>=4/R	>=8/R	128/R	<=20/S	N
PROV252	H766	2017	H13	Guangzhou	Sorth China	C01.S06	NDM-1	Complete	IncpCHS4.1-3	pGZH766-NDM	CP096294	This study	>=32/R	>=32/R	>=128/R	>=128/R	>=64/R	>=64/R	>=64/R	32/I	>=64/R	>=64/R	>=64/R	>=64/R	>=16/R	<=2/S	<=1/S	<=1/S	>=4/R	>=8/R	512/R	>=320/R	Carb B
PROV254	H768	2016	H13	Guangzhou	Sorth China	C01.S01		Draft					16/R	16/I	<=4/S	16/S	>=64/R	2/S	2/S	<=4/S	<=1/S	<=1/S	<=1/S	<=1/S	<=0.25/S	<=2/S	<=1/S	<=1/S	<=0.25/S	<=0.25/S	256/R	<=20/S	N
PROV255	H769	2015	H13	Guangzhou	Sorth China	C01.S01		Draft					>=32/R	>=32/R	<=4/S	<=4/S	>=64/R	32/R	32/R	<=4/S	4/S	<=1/S	<=1/S	<=1/S	<=0.25/S	<=2/S	<=1/S	<=1/S	<=0.25/S	<=0.25/S	128/R	<=20/S	N
PROV256	2429	2015	H24	Jiangsu	East China	C01.S01		Draft					>=32/R	8/S	8/S	<=4/S	>=64/R	32/R	32/R	<=4/S	>=64/R	<=1/S	<=1/S	2/S	<=0.25/S	<=2/S	<=1/S	<=1/S	2/I	4/I	128/R	>=320/R	N
PROV257	2430	2015	H24	Jiangsu	East China	C01.S01		Draft					>=32/R	>=32/R	<=4/S	16/S	>=64/R	2/S	2/S	<=4/S	<=1/S	<=1/S	4/I	<=1/S	<=0.25/S	<=2/S	<=1/S	<=1/S	<=0.25/S	<=0.25/S	128/R	<=20/S	N
PROV258	2431	2015	H24	Jiangsu	East China	C01.S05		Draft					<=2/R	<=2/S	<=4/S	<=4/S	<=4/S	<=1/S	<=1/S	<=4/S	<=1/S	<=1/S	<=1/S	<=1/S	<=0.25/S	<=2/S	<=1/S	<=1/S	<=0.25/S	<=1/S	<=16/R	80/R	N
PROV259	2432	2016	H24	Jiangsu	East China	C01.S06		Draft					16/R	16/I	<=4/S	<=4/S	>=64/R	<=1/S	<=1/S	<=4/S	<=1/S	<=1/S	<=1/S	<=1/S	<=0.25/S	<=2/S	<=1/S	<=1/S	<=0.25/S	<=0.25/S	256/R	<=20/S	N
PROV260	2487	2013	H23	Jiangsu	East China	C05.S02		Draft					>=32/R	>=32/R	<=4/S	<=4/S	>=64/R	>=64/R	>=64/R	<=4/S	<=1/S	<=1/S	<=1/S	<=1/S	<=0.25/S	16/S	4/S	8/I	<=0.25/S	1/S	128/R	<=20/S	N
PROV261	2488	2014	H23	Jiangsu	East China	C05.S01		Draft					>=32/R	>=32/R	<=4/S	<=4/S	>=64/R	2/S	2/S	<=4/S	<=1/S	<=1/S	<=1/S	<=1/S	<=0.25/S	<=2/S	4/S	4/S	2/I	1/S	256/R	>=320/R	N
PROV262	2489	2014	H23	Jiangsu	East China	C05.S01		Draft					16/R	16/I	<=4/S	<=4/S	>=64/R	<=1/S	<=1/S	<=4/S	<=1/S	<=1/S	<=1/S	<=1/S	<=0.25/S	<=2/S	<=1/S	<=1/S	<=0.25/S	<=0.25/S	128/R	>=320/R	N
PROV263	2490	2014	H23	Jiangsu	East China	C05.S01		Draft					16/R	16/I	<=4/S	<=4/S	>=64/R	<=1/S	<=1/S	<=4/S	<=1/S	<=1/S	<=1/S	<=1/S	<=0.25/S	<=2/S	<=1/S	<=1/S	<=0.25/S	1/S	128/R	>=320/R	N
PROV264	2491	2014	H23	Jiangsu	East China	C05.S01		Draft					16/R	16/I	<=4/S	<=4/S	>=64/R	<=1/S	<=1/S	<=4/S	<=1/S	<=1/S	<=1/S	<=1/S	<=0.25/S	<=2/S	<=1/S	<=1/S	<=0.25/S	1/S	256/R	>=320/R	N
PROV265	2492	2017	H23	Jiangsu	East China	C01.S05		Draft					<=2/R	<=2/S	<=4/S	<=4/S	<=4/R	<=1/S	<=1/S	<=4/S	<=1/S	<=1/S	<=1/S	<=1/S	<=0.25/S	<=2/S	2/S	<=1/S	<=0.25/S	1/S	128/R	<=20/S	N
PROV266	2493	2015	H23	Jiangsu	East China	C05.S03		Draft					8/R	4/S	<=4/S	<=4/S	>=64/R	<=1/S	<=1/S	<=4/S	<=1/S	<=1/S	<=1/S	<=1/S	<=0.25/S	<=2/S	<=1/S	<=1/S	<=0.25/S	<=0.25/S	128/R	<=20/S	N
PROV267	2494	2017	H23	Jiangsu	East China	C05.S01		Draft					>=32/R	>=32/R	<=4/S	<=4/S	>=64/R	4/S	4/S	<=4/S	<=1/S	<=1/S	<=1/S	<=1/S	<=0.25/S	<=2/S	<=1/S	2/S	<=0.25/S	<=0.25/S	256/R	<=20/S	N
PROV268	18015130	2018	H32	Zhejiang	East China	C05.S01		Draft					>=32/R	>=32/R	<=4/S	<=4/S	>=64/R	16/I	16/I	<=4/S	<=1/S	<=1/S	<=1/S	<=1/S	<=0.25/S	<=2/S	4/S	8/I	>=4/R	>=8/R	256/R	<=20/S	N
PROV269	70146852	2018	H7	Beijing	North China	C01.S01		Draft					>=32/R	>=32/R	<=4/S	16/S	>=64/R	8/S	8/*R	<=4/S	32/R	<=1/S	4/I	32/R	<=0.25/S	<=2/S	<=1/S	<=1/S	<=0.25/S	<=0.25/S	32/*R	<=20/S	N
PROV270	HBRM01	2017	H19	Hebei	North China	C01.S02		Draft					>=32/R	>=32/R	<=4/S	<=4/S	>=64/R	4/S	4/S	<=4/S	<=1/S	<=1/S	<=1/S	<=1/S	<=0.25/S	<=2/S	8/I	8/I	<=0.25/S	1/S	256/R	>=320/R	N
PROV271	HBRM02	2017	H19	Hebei	North China	C05.S01		Draft					>=32/R	>=32/R	>=128/R	<=4/S	>=64/R	>=64/R	>=64/R	<=4/S	16/R	<=1/S	<=1/S	<=1/S	<=0.25/S	<=2/S	>=16*/R	>=16/R	2/I	1/S	256/R	>=320/R	N
PROV272	QHD10	2018	H19	Hebei	North China	C05.S01		Complete			CP096291	This study	>=32/R	>=32/R	>=128/R	64/I	>=64/R	>=64/R	>=64/R	<=4/S	>=64/R	>=64/R	8/I	>=64/R	<=0.25/S	4/S	>=16*/R	8/I	>=4/R	>=8/R	128/R	>=320/R	N
PROV273	2003287	2018	H7	Beijing	North China	C01.S01		Draft					>=32/R	>=32/R	<=4/S	<=4/S	>=64/R	8/S	8/I	<=4/S	<=1/S	<=1/S	<=1/S	<=1/S	<=0.25/S	<=2/S	<=1/S	<=1/S	0.5/S	1/S	256/R	<=20/S	N
PROV274	80534968	2018	H7	Beijing	North China	C01.S01		Draft					>=32/R	>=32/R	<=4/S	<=4/S	>=64/R	>=64/R	>=64/R	<=4/S	<=1/S	<=1/S	<=1/S	<=1/S	<=0.25/S	<=2/S	<=1/S	<=1/S	0.5/S	1/S	128/R	<=20/S	N
PROV275	P01	—	H29	Shandong	East China	C01.S02	NDM-1	Complete	IncC; IncpCHS4.1-3	pQDP01-1NDM; pQDP01-2NDM	CP059298	Pervious study [2]	>=32/R	>=32/R	>=128/R	>=128/R	>=64/R	>=64/R	>=64/R	<=4/S	>=64/R	>=64/R	>=64/R	>=64/R	<=0.25/S	32/I	>=16*/R	>=16/R	2/I	4/I	128/R	>=320/R	Carb B
PROV277	P04	—	H29	Shandong	East China	C01.S02	NDM-1	Complete	IncpCHS4.1-3	pQDP04-NDM	CP096289	This study	>=32/R	>=32/R	>=128/R	64/I	>=64/R	>=64/R	>=64/R	>=64/R	>=64/R	>=64/R	>=64/R	>=64/R	>=16/R	4/S	8/I	8/I	>=4/R	>=8/R	>=512/R	>=320/R	Carb B
PROV278	P173	—	H29	Shandong	East China	C01.S02	NDM-1	Complete	IncpCHS4.1-3	pQDP173-NDM	CP096287	This study	>=32/R	>=32/R	>=128/R	64/I	>=64/R	>=64/R	>=64/R	>=64/R	>=64/R	>=64/R	>=64/R	>=64/R	>=16/R	4/S	8/I	8/I	>=4/R	4/I	256/R	80/R	Carb B
PROV279	P175	—	H29	Shandong	East China	C01.S02		Complete			CP096285	This study	>=32/R	>=32/R	8/S	<=4/S	>=64/R	>=64/R	>=64/R	>=64/R	>=64/R	>=64/R	>=64/R	<=1/S	2/I	16/S	>=16*/R	8/I	>=4/R	>=8/R	256/R	80/R	N
PROV280	P176	—	H29	Shandong	East China	C01.S02	NDM-1	Complete	IncpCHS4.1-3	pQDP176-NDM	CP096282	This study	>=32/R	>=32/R	32/I	64/I	>=64/R	>=64/R	>=64/R	>=64/R	>=64/R	>=64/R	>=64/R	<=1/S	>=16/R	16/S	>=16*/R	8/I	>=4/R	>=8/R	256/R	80/R	Carb B
[1] Luo X, Yin Z, Zeng L, et al. Chromosomal integration of huge and complex blaNDM-carrying genetic elements in Enterobacteriaceae. Front Cell Infect Microbiol. 2021 06/01;11:690799.
[2] Guan J, Bao C, Wang P, et al. Genetic characterization of four groups of chromosome-borne accessory genetic elements carrying drug resistance genes in Providencia. Infect Drug Resist. 2022;15:2253-2270.
